# Supplementary material for: Aberrant mitochondrial dynamics contributes to diaphragmatic weakness induced by mechanical ventilation
Source: PNAS Nexus. 2023 Nov 7;2(11):pgad336. doi: 10.1093/pnasnexus/pgad336 (PMC10635656; doi:10.1093/pnasnexus/pgad336)
Supplement: pgad336_Supplementary_Data [file pgad336_supplementary_data.zip]

Archive with 3 entries (3 files):
- PNASNEXUS-PNASNEXUS-2023-00277RR-s01.pdf
- PNASNEXUS-PNASNEXUS-2023-00277RR-s02.pdf
- PNASNEXUS-PNASNEXUS-2023-00277RR-s03.pdf
